# Supplementary material for: Identification of Risk Loci for Radiotoxicity in Prostate Cancer by Comprehensive Genotyping of TGFB1 and TGFBR1
Source: Cancers (Basel). 2021 Nov 8;13(21):5585. doi: 10.3390/cancers13215585 (PMC8582951; doi:10.3390/cancers13215585)
Supplement: Supplementary file 1 [file cancers-13-05585-s001.zip]

Archive with 1 entries (1 files):
- cancers-1423899-supplementary.pdf
